# Supplementary material for: An alternative pathway for membrane protein biogenesis at the endoplasmic reticulum
Source: Commun Biol. 2021 Jul 1;4:828. doi: 10.1038/s42003-021-02363-z (PMC8249459; doi:10.1038/s42003-021-02363-z)
Supplement: Supplementary file 4 — Supplementary Data 1 [file 42003_2021_2363_MOESM4_ESM.xlsx]

## Sheet: Supplementary Data 1a
SUPPLEMENTARY DATA 1a-c: Analysis of type III TMPs - each part is on a separate tab
Method: The protein sequences of Uniprot annotated type III TMPs (50 human) were inputted into the 'full protein scan' mode of the hydrophobicity predictor http://dgpred.cbr.su.se/ (Hessa et al. 2007) in order to estimate transmembrane domain hydrophobicity (∆Gapp) values and lumenal(Nexo)/cytosolic(Ccyt) domain lengths. Though non-annotated, we included one rat protein (Syt1) based on experiment…
SUPPLEMENTARY DATA 1a. A list of secretory pathway type III TMPs included in structural characteristic analysis, Related to Supplementary Fig. 4.
Yellow/blue highlight, type III TMPs used in this study/previously identified as EMC-dependent (Shurtleff et al. 2018, Tian et al. 2019); Blue text, negatively charged amino acid residues; Red text, positively charged amino acid residues; Green text, polar amino acid residues. (*) Depicts proteins with more than one region of hydrophobicity that were not considered to have >1 authentic transmembr…
Analysis Entry	Uniprot ID	Gene Name	Protein Name	Location	Nexo domain	TM domain	Ccyt domain	TMD Sequence	TMD length	TMD ΔGapp	Polar/charged TMD residues
Human type III TMPs – Uniprot Annotated
1*	Q9UKB5	AJAP1	Adherens junction-associated protein 1	Plasma membrane	1-282	283-303	304-411	IITITVSLIMVIAALITTLVL	21	-2.071	5
2	Q86XL3	ANKLE2	Ankyrin repeat and LEM domain-containing protein 2	ER	1-12	13-35	36-938	ALAWELLGASVLLIAVRWLVRRL	23	-1.851	5
3	Q8N350	CBARP	Voltage-dependent calcium channel beta subunit-associated regulatory protein	Plasma membrane	1-46	47-69	70-705	LLVVVMSLFVGGTLVVLSGVLLL	23	-1.582	3
4	Q8IVY1	C1orf210	Type III endosome membrane protein TEMP	Endosome	1-29	30-52	53-113	AWPVLVGFVLGAVVLSLLIALAA	23	-2.483	1
5	O00559	EBAG9	Receptor-binding cancer antigen expressed on SiSo cells	Golgi apparatus	1-5	6-28	29-213	FRLFKFCTCLATVFSFLKRLICR	23	0.544	8
6	Q9HAV5	EDA2R	Tumour necrosis factor receptor superfamily member 27	Plasma membrane	1-138	139-161	162-297	LVALVSSLLVVFTLAFLGLFFLY	23	-3.161	4
7*	P07099	EPHX1	Epoxide hydrolase 1	ER	N/A	1-21	22-455	MWLEILLTSVLGFAIYWFISR	21	-0.557	6
8	P54710	FXYD2	Sodium/potassium-transporting ATPase subunit gamma	Plasma membrane	1-30	31-52	53-66	LIFAGLAFIVGLLILLSRRFRC	22	-2.667	4
9	P04921	GYPC	Glycophorin C	Plasma membrane	1-60	61-83	84-128	VIAGVIAAVAIVLVSLLFVMLRY	23	-2.674	3
10*	Q86Z14	KLB	Beta-klotho	Plasma membrane	1-996	997-1019	1020-1044	LIFLGCCFFSTLVLLLSIAIFQR	23	-2.302	5
11	O43561	LAT	Linker for activation of T-cells family member 1	Plasma membrane	1-3	4-26	27-262	AILVPCVLGLLLLPILAMLMALC	23	-2.684	0
12	Q9GZY6	LAT2	Linker for activation of T-cells family member 2	Plasma membrane	1-6	7-28	29-243	LLWPGAALLVLLGVAASLCVRC	22	-1.677	2
13	Q8IWV1	LAX1	Lymphocyte transmembrane adapter 1	Plasma membrane	1-38	39-61	62-398	FSGFAGLLAILLVVAVFCILWNW	23	-3.54	2
14	Q9H400	LIME1	Lck-interacting transmembrane adapter 1	Plasma membrane	1-10	11-33	34-295	ALWVLGCCALLLSLWALCTACRR	23	-2.414	4
15	Q16655	MLANA	Melanoma antigen recognized by T-cells 1	ER, Golgi apparatus	1-26	27-49	50-118	AAGIGILTVILGVLLLIGCWYCR	23	-2.915	3
16	P0C6T2	OST4	Dolichyl-diphosphooligosaccharide protein glycosyltransferase subunit 4	ER	1-6	7-29	30-37	LAIFANMLGVSLFLLVVLYHYVA	23	-1.04	5
17	Q9NWQ8	PAG1	Phosphoprotein associated with glycosphingolipid-enriched microdomains 1	Plasma membrane	1-14	15-37	38-432	ITLWGSLAAVAIFFVITFLIFLC	23	-3.561	3
18*	Q8IY17	PNPLA6	Patatin-like phospholipase domain-containing protein 6	ER	1-60	61-83	84-1375	VMIGAGVAVVVTAVLILLVVRRL	23	-2.17	3
19*	Q6ZV29	PNPLA7	Patatin-like phospholipase domain-containing protein 7	ER, lipid droplet	1-13	14-36	37-1317	IAVGALLALALVGVLILFMFRRL	23	-4.072	2
20*	P49788	RARRES1	Retinoic acid receptor responder protein 1	Extracellular space	1-18	19-38	39-294	RPTAPLLALLLLLAPVAAPA	20	0.717	2
21	Q8TB68	PRR7	Proline-rich protein 7	Nucleus, Plasma membrane	1-13	14-36	37-274	FAGFWLIWGLIVLLCCFCSFLRR	23	-3.868	3
22	Q9P2E9	RRBP1	Ribosome-binding protein 1	ER	1-8	9-31	32-1410	LGVVVFGGFMVVSAIGIFLVSTF	23	-0.859	3
23*	Q9P283	SEMA5B	Semaphorin-5B	Plasma membrane	1-1036	1037-1057	1058-1151	LVATGISCFLGSGLLTLAVYL	21	-0.132	5
24*	Q6IA17	SIGIRR	Single Ig IL-1-related receptor	Plasma membrane	1-118	119-141	142-410	VAAVLASLLVLLALLLAALLYVK	23	-3.877	3
25*	O95470	SGPL1	Sphingosine-1-phosphate lyase 1	Plasma membrane	1-39	40-61	62-568	WQLIAWSVVWTLLIVWGYEFV	22	-0.611	5
26	Q0VAQ4	SMAGP	Small cell adhesion glycoprotein	Plasma membrane	1-37	38-60	61-97	AVVITVVFLTLLSVVILIFFYLY	23	-3.768	5
27	O95210	STBD1	Starch-binding domain-containing protein 1	ER, plasma membrane	1-2	3-24	25-358	AVWSALLVGGGLAGALFVWLLR	22	-1.441	2
28	Q9UBI4	STOML1	Stomatin-like protein 1	Endosome, Plasma membrane	1-57	58-79	80-398	LISFLGFLLLLVTFPISGWFAL	22	-1.862	3
29	Q8TAV4	STOML3	Stomatin-like protein 3	Plasma membrane	1-28	29-51	52-291	WILFSLSFLLVIITFPISIWMCL	22	-2.917	4
30	Q8NBV8	SYT8	Synaptotagmin-8	Plasma membrane	1-47	48-70	71-401	RWALIAGALAAGVLLVSCLLCAA	23	-2.106	2
31*	Q8NB59	SYT14	Synaptotagmin-14	Plasma membrane	1-24	25-46	47-555	AVGFLSAVGVFIILMLLLFLYI	22	-3.877	2
32	Q9BQS2	SYT15	Synaptotagmin-15	Plasma membrane	1-11	12-33	34-421	TIGGLLLLLLIGASCCLWRRFC	22	-2.448	4
33*	Q9Y6I9	TEX264	Testis-expressed protein 264	ER	1-3	4-25	26-313	LLLLGLIGGLTLLLLLTLLAFA	22	-4.249	2
34	O14836	TNFRSF13B	Tumour necrosis factor receptor superfamily member 13B	Plasma membrane	1-164	165-186	187-293	YSTLGLCLCAVLCCFLVAVACFL	23	-3.1	3
35*	Q96RJ3	TNFRSF13C	Tumour necrosis factor receptor superfamily member 13C	Plasma membrane	1-82	83-104	105-184	ALLGLALVLALVLVGLVSWRRR	22	-2.775	4
36	Q02223	TNFRSF17	Tumour necrosis factor receptor superfamily member 17	Plasma membrane	1-54	55-77	78-184	ILWTCLGLSLIISLAVFVLMFLL	22	-4.095	3
37	Q6PIZ9	TRAT1	T-cell receptor-associated transmembrane adapter 1	Plasma membrane	1-8	9-30	31-186	FFLWGLLALLGLALVISLIFNI	21	-3.615	2
38*	Q8IV45	UNC5CL	UNC5C-like protein	Plasma membrane	1-12	13-33	34-518	FLLLVGVPVASVLLLAQCLRW	21	-0.884	3
Mammalian (human and rat) type III TMP – Not Uniprot Annotated
39	P21579	SYT1	Human Synaptotagmin-1	Golgi apparatus, Plasma membrane	1-58	59-80	81-422	WALIAIAIVAVLLVLTCCFCIC	22	-3.825	1
40	P21707	SYT1	Rat Synaptotagmin-1	Golgi apparatus, Plasma membrane	1-57	58-79	80-421	WALIAIAIVAVLLVVTCCFCVC	22	-3.432	1
Viral type III TMP
41	P05923	Vpu	Protein Vpu	UNK	1-5	6-27	28-81	IAIAALVVAIIIAIVVWSIVII	22	-3.317	1

## Sheet: Supplementary Data 1b
SUPPLEMENTARY DATA 1b. Predicting the number of authentic transmembrane domains for Uniprot listed type III TMPs on the secretory pathway that contain more than one region of hydrophobicity, Related to Supplementary Fig. 4.
Based on the predicted ΔGapp values of each region, each type III TMP was considered to have only one authentic transmembrane domain and was included in the structural characteristic analysis. Blue text, negatively charged amino acid residues; Red text, positively charged amino acid residues; Green text, polar amino acid residues.
Uniprot ID	Gene name	Protein	Regions of hydrophobicity
			Sequence	Number	Position	ΔGapp	Authentic TMD?
Q9UKB5	AJAP1	Adherens junction-associated protein 1	LGSHAWILIAMFQLAVDLPAC	1 of 2	21-41	2.011	No
			IITITVSLIMVIAALITTLVL	2 of 2	283-303	-2.071	Yes
P07099	EPHX1	Epoxide hydrolase 1	MWLEILLTSVLGFAIYWFISR	1 of 1	1-21	-0.557	Yes
			LHLNMALVLSNFSTLTLLL	1 of 2	246-264	1.727	No
Q86Z14	KLB	Beta-klotho	LQRSVILSALILLRAVTGF	1 of 3	35-53	0.474	No
			TYGAAHNLLVAHALAWRLY	2 of 3	708-726	2.095	No
			LIFLGCCFFSTLVLLLSIAIFQR	3 of 3	997-1019	-2.302	Yes
Q8IY17	PNPLA6	Patatin-like phospholipase domain-containing protein 6	VMIGAGVAVVVTAVLILLVVRRL	1 of 5	61-83	-2.17	Yes
			LVRVVQIIMVRLQRVTFLAL	2 of 5	312-331	2.646	No
			LVGQLAVLTGEPLIFTLRA	3 of 5	580-598	2.777	No
			LATVAILPVCAEVPMVAFTLEL	4 of 5	782-803	1.594	No
			RLARVLTGNTIALVLGGGGARGC	5 of 5	969-991	1.89	No
Q6ZV29	PNPLA7	Patatin-like phospholipase domain-containing protein 7	IAVGALLALALVGVLILFMFRRL	1 of 3	14-36	-4.072	Yes
			TLVRVVQIIMVRLQRVTFLAL	2 of 3	261-281	2.302	No
			LARVLTGNAIALVLGGGGARGCA	3 of 3	917-939	1.537	No
P49788	RARRES1	Retinoic acid receptor responder protein 1	RPTAPLLALLLLLAPVAAPA	1 of 2	19-38	0.717	Yes
			LRLIWDLAFLGSSYVMWEMTT	2 of 2	188-208	1.605	No
P59025	RTP1	Receptor binding protein 1	WRLRCPALHLPSLSVFSLRWKL	1 of 3	7-28	1.931	No
			WCWHTWQSPYVVILFHMFLDRA	2 of 3	96-117	2.636	No
			IPWCLFWATVLLLIIYLQFSFR	3 of 3	239-260	-2.277	Yes
Q5QGT7	RTP2	Receptor binding protein 2	WCWHTWQSAHVVILFHMFLDRA	1 of 2	60-81	2.028	No
			LRWCLFWASLCLLVVYLQFSFL	2 of 2	199-220	-2.618	Yes
Q9P283	SEMA5B	Semaphorin-5B	LRCGWTVGGWLLSLVRGLLPCL	1 of 5	26-47	1.217	No
			IMVLAGPLAVSLLLPSLTLLV	2 of 5	58-78	0.222	No
			YLFRLSLANVSLLQATEWA	3 of 5	145-163	2.635	No
			FVAAYDIGLFAYFFLRENAV	4 of 5	287-306	2.557	No
			LVATGISCFLGSGLLTLAVYL	5 of 5	1037-1057	-0.132	Yes
Q6IA17	SIGIRR	Single Ig IL-1-related receptor	VLRPALGSSVALNCTAWVV	1 of 3	19-37	2.915	No
			VAAVLASLLVLLALLLAALLYVK	2 of 3	119-141	-3.877	Yes
			LSRCRRLIVVLSDAFLSRAWC	3 of 3	218-238	2.077	No
O95470	SGPL1	Sphingosine-1-phosphate lyase 1	WQLIAWSVVWTLLIVWGYEFVF	1 of 2	40-61	-0.611	Yes
			VDACLGGFLIVFMEKAGYPL	2 of 2	314-333	2.593	No
Q8NB59	SYT14	Synaptotagmin-14	AVGFLSAVGVFIILMLLLFLYI	1 of 2	25-46	-3.877	Yes
			TFVFQVALFQLSDVTLILSVY	2 of 2	486-506	2.657	No
Q9Y6I9	TX264	Testis-expressed protein 264	LLLLGLIGGLTLLLLLTLLAFA	1 of 2	4-25	-4.249	Yes
			VVTATFPYTTILSIWLATRRV	2 of 2	131-151	1.483	No
Q96RJ3	TNFRSF13C	Tumour necrosis factor receptor superfamily member 13C	CFDLLVRHCVACGLLRTPR	1 of 2	24-42	2.649	No
			ALLGLALVLALVLVGLVSWRRR	2 of 2	83-104	-2.775	Yes
Q8IV45	UNC5CL	UNC5C-like protein	FLLLVGVPVASVLLLAQCLRW	1 of 2	13-33	-0.884	Yes
			WRRLASHLGLCGMKIRFLSC	2 of 2	430-449	2.71	No

## Sheet: Supplementary Data 1c
SUPPLEMENTARY DATA 1C. A list of type III TMPs that were excluded from structural characteristic analysis, Related to Supplementary Fig. 4.
Proteins that were annotated as type III TMPs (Uniprot) but excluded from the analysis of type III TMP characteristics because; 1) they are atypical secretory pathway protein clients (for example, mitochondrial proteins); 2) experimental data provides evidence that a predicted transmembrane domain is atypical (for example, does not fully span the membrane); or 3) predictive/experimental data indi…
Entry Number	Uniprot ID	Gene Name	Protein Name	Location	Nexo domain	TM domain	Ccyt domain	TMD Sequence	TMD length	TMD ΔGapp	Reason not included in analysis
Human type III TMPs – Uniprot Annotated
1	P33121	ACSL1	Long chain fatty acid CoA ligase 1	ER, mitochondrion,	1-24	24-47	48-698	LPTNTLMGFGAFAALTTFWYATR	23	0.346	Mitochondrial protein
2	O95573	ACSL3	Long chain fatty acid CoA ligase 3	ER, mitochondrion,	1-20	21-43	44-720	ILLYFIHFLISLYTILTYIPFYF	23	-1.388	Mitochondrial protein
3	O60488	ACSL4	Long chain fatty acid CoA ligase 4	ER, mitochondrion,	1-10	11-33	34-711	ILLPVHLLITIYSALIFIPWYFL	23	-1.079	Mitochondrial protein
4	Q9ULC5	ACSL5	Long chain fatty acid CoA ligase 5	ER, mitochondrion, plasma membrane	1-11	12-34	35-683	LPTPALICILTFGAAIFLWLITR	23	-2.354	Mitochondrial protein
5	Q9Y679	AUP1	Ancient ubiquitous protein 1	ER	1-22	23-45	46-410	FLLLVLLLYAPVGFCLLVLRLFL	23	-4.157	Not an authentic TMD - 'looped configuration'
6	Q9UKU0	ACSL6	Long chain fatty acid CoA ligase 6	ER, mitochondrion,	1-24	25-45	46-697	LSATTLVSMGALAAILAYWFT	21	-0.734	Mitochondrial protein
7	Q9NZ45	CISD1	CDGSH iron-sulphur domain-containing protein 1	Mitochondrion	1-8	9-31	32-108	VRVEWIAAVTIAAGTAAIGYLAY	23	0.455	Mitochondrial protein
8	Q14494	NFE2L1	Endoplasmic reticulum membrane sensor NFE2L1	ER, Nucleus	1-6	7-26	27-772	YLTEGLLQFTILLSLIGVRV	20	1.05	Initial insertion as a type II TMP: type III topology acquired following cellular stress-induced retrotranslocation from the ER
9*	P59025	RTP1	Receptor binding protein 1	Plasma membrane	1-238	239-260	261-263	IPWCLFWATVLLLIIYLQFSFR	22	-2.277	Most likely mis-annoted as a type III TMP; probable TA protein
10*	Q5QGT7	RTP2	Receptor binding protein 2	Plasma membrane	1-198	199-220	221-225	LRWCLFWASLCLLVVYLQFSFL	22	-2.618	Most likely mis-annoted as a type III TMP; probable TA protein
11	Q9BQQ7	RTP3	Receptor-transporting protein 3	Plasma membrane	1-210	211-232	N/A	LSIFCCCVILIVIVVIVVKTAI	22	-3.16	Most likely mis-annoted as a type III TMP; probable TA protein
12	Q96DX8	RTP4	Receptor-transporting protein 4	Plasma membrane	1-225	226-244	245-246	LNICVFILLLVFIVVKCFT	19	-1.686	Most likely mis-annoted as a type III TMP; probable TA protein
