# Supplementary material for: An alternative pathway for membrane protein biogenesis at the endoplasmic reticulum
Source: Commun Biol. 2021 Jul 1;4:828. doi: 10.1038/s42003-021-02363-z (PMC8249459; doi:10.1038/s42003-021-02363-z)
Supplement: Supplementary file 5 — Supplementary Data 2 [file 42003_2021_2363_MOESM5_ESM.xlsx]

## Sheet: Fig. 2d
Fig. 2d	Efficiency of single knockdowns; NT, Sec61α-kd, EMC2-kd, EMC5-kd
	Quantification and statistical analysis of western blots in Fig. 2a
	Relative protein content (% of control)									two-way ANOVA, Tukey's multiple comparisons test (knockdown, protein content)
			Sec61α	EMC2	EMC5	EMC6	OST48			F: 76.6, DF: 79, n=4	Protein	Mean 1	Mean 2	Mean Diff.	SE of diff.	q	DF	Significant?	Summary	Adjusted P Value
	NT	Repeat 1	100	100	100	100	100
		Repeat 2	100	100	100	100	100			NT vs. Sec61α-kd	Sec61α	100	29	71	10.15	9.888	60	Yes	****	<0.0001
		Repeat 3	100	100	100	100	100			NT vs. EMC2-kd	Sec61α	100	94.36	5.641	10.15	0.7857	60	No	ns	0.9447
		Repeat 4	100	100	100	100	100			NT vs. EMC5-kd	Sec61α	100	98.79	1.206	10.15	0.168	60	No	ns	0.9994
	Sec61α-kd	Repeat 1	31.8105	114.359	127.673	122.728	81.4773			EMC2-kd vs. EMC5-kd	Sec61α	94.36	98.79	-4.435	10.15	0.6177	60	No	ns	0.9719
		Repeat 2	26.7273	71.9307	78.6505	81.8527	71.0188			NT vs. Sec61α-kd	EMC2	100	97.14	2.858	10.15	0.398	60	No	ns	0.9921
		Repeat 3	20.4292	85.2893	97.7273	77.5457	61.2933			NT vs. EMC2-kd	EMC2	100	56.39	43.61	10.15	6.074	60	Yes	***	0.0004
		Repeat 4	37.0324	116.989	129.013	109.212	105.387			NT vs. EMC5-kd	EMC2	100	27.65	72.35	10.15	10.08	60	Yes	****	<0.0001
	EMC2-kd	Repeat 1	80.049	50.378	55.9602	46.9486	93.8754			EMC2-kd vs. EMC5-kd	EMC2	56.39	27.65	28.74	10.15	4.002	60	Yes	*	0.0313
		Repeat 2	105.176	51.9308	40.6268	38.4731	116.632			NT vs. Sec61α-kd	EMC5	100	108.3	-8.266	10.15	1.151	60	No	ns	0.8476
		Repeat 3	94.7279	49.7366	56.6568	31.9173	123.97			NT vs. EMC2-kd	EMC5	100	60.78	39.22	10.15	5.462	60	Yes	**	0.0015
		Repeat 4	97.4824	73.5042	89.871	73.2872	108.125			NT vs. EMC5-kd	EMC5	100	12.54	87.46	10.15	12.18	60	Yes	****	<0.0001
	EMC5-kd	Repeat 1	83.1789	28.1309	11.5297	7.4522	101.831			EMC2-kd vs. EMC5-kd	EMC5	60.78	12.54	48.24	10.15	6.719	60	Yes	****	<0.0001
		Repeat 2	80.8195	35.3074	2.17597	12.945	113.644			NT vs. Sec61α-kd	EMC6	100	97.83	2.165	10.15	0.3016	60	No	ns	0.9965
		Repeat 3	93.7766	18.2547	19.0514	5.72485	133.535			NT vs. EMC2-kd	EMC6	100	47.66	52.34	10.15	7.29	60	Yes	****	<0.0001
		Repeat 4	137.401	28.9134	17.3945	9.1006	112.368			NT vs. EMC5-kd	EMC6	100	8.806	91.19	10.15	12.7	60	Yes	****	<0.0001
										EMC2-kd vs. EMC5-kd	EMC6	47.66	8.806	38.85	10.15	5.411	60	Yes	**	0.0017
										NT vs. Sec61α-kd	OST48	100	79.79	20.21	10.15	2.814	60	No	ns	0.2033
										NT vs. EMC2-kd	OST48	100	110.7	-10.65	10.15	1.483	60	No	ns	0.7215
										NT vs. EMC5-kd	OST48	100	115.3	-15.34	10.15	2.137	60	No	ns	0.4373
										EMC2-kd vs. EMC5-kd	OST48	110.7	115.3	-4.694	10.15	0.6537	60	No	ns	0.967

## Sheet: Fig. 3d
Fig. 3d	Insertion efficiency of control TMPs after single knockdowns; NT, Sec61α+EMC2-kd, Se61α+EMC5-kd (+/- Ipom-F)
	Quantification and statistical analysis of Western blots in Fig. 3c
	Relative insertion (% of control)									two-way ANOVA, Tukey's multiple comparisons test (knockdown +/- Ipom-F)
			ASGR1OPG2			Cytb5OPG2				ASGR1OPG2 (F: 48.88, DF: 23, n=3)	Ipom-F	Mean 1	Mean 2	Mean Diff.	SE of diff.	q	DF	Significant?	Summary	Adjusted P Value
		Ipom-F	Repeat 1	Repeat 2	Repeat 3	Repeat 1	Repeat 2	Repeat 3
	NT	-	100	100	100	100	100	100		NT	- vs. +	100	21.84	78.16	12.68	8.718	14	Yes	***	0.0005
		+	26.6	24.33	14.6	96.69	103.42	107.73		NT vs. Sec61α-kd	-	100	38.37	61.63	12.68	6.874	14	Yes	**	0.0046
	Sec61α-kd	-	43.52	39.33	32.27	60.5	68.59	90.24			+	100	21.23	78.77	12.68	8.786	14	Yes	***	0.0005
		+	18.48	29.03	16.19	70.44	66.66	107		Sec61α-kd	- vs. +	38.37	21.23	17.14	12.68	1.912	14	No	ns	0.8639
	EMC2-kd	-	158.04	199.22	225.98	68.86	36.66	48.51		NT vs. EMC2-kd	-	100	194.4	-94.41	12.68	10.53	14	Yes	****	<0.0001
		+	44.22	33.94	15.38	66.31	40.08	51.31			+	100	31.18	68.82	12.68	7.676	14	Yes	**	0.994
	EMC5-kd	-	97.02	123.1	90.53	27.93	21.27	41.37		EMC2-kd	- vs. +	194.4	31.18	163.2	12.68	18.21	14	Yes	****	<0.0001
		+	24.36	20.09	13.5	32.13	17.58	38.71		NT vs. EMC5-kd	-	100	103.6	-3.55	12.68	0.396	14	No	ns	>0.9999
											+	100	19.32	80.68	12.68	8.999	14	Yes	***	0.0004
										EMC5-kd	- vs. +	103.6	19.32	84.23	12.68	9.395	14	Yes	***	0.0002
										two-way ANOVA, Tukey's multiple comparisons test (knockdown +/- Ipom-F)
										Cytb5OPG2 (F: 23.70, DF: 23, n=3)	Ipom-F	Mean 1	Mean 2	Mean Diff.	SE of diff.	q	DF	Significant?	Summary	Adjusted P Value
										NT	- vs. +	100	102.6	-2.613	9.209	0.4013	14	No	ns	>0.9999
										NT vs. Sec61α-kd	-	100	73.11	26.89	9.209	4.13	14	No	ns	0.1413
											+	100	81.37	18.63	9.209	2.862	14	No	ns	0.5009
										Sec61α-kd	- vs. +	73.11	81.37	-8.257	9.209	1.268	14	No	ns	0.9815
										NT vs. EMC2-kd	-	100	51.34	48.66	9.209	7.472	14	Yes	**	0.0022
											+	100	52.57	47.43	9.209	7.285	14	Yes	**	0.0027
										EMC2-kd	- vs. +	51.34	52.57	-1.223	9.209	0.1879	14	No	ns	>0.9999
										NT vs. EMC5-kd	-	100	30.19	69.81	9.209	10.72	14	Yes	****	<0.0001
											+	100	29.47	70.53	9.209	10.83	14	Yes	****	<0.0001
										EMC5-kd	- vs. +	30.19	29.47	0.7167	9.209	0.1101	14	No	ns	>0.9999

## Sheet: Fig. 4c
Fig. 4c	Insertion efficiency of type III TMPs after single knockdowns; NT, Sec61α-kd, EMC5-kd (+/- Ipom-F)
	Quantification and statistical analysis of phosphorimages in Fig. 4b
	Relative insertion (% of control)
			OPG2Vpu			GypCOPG2			SMAGPOPG2			BCMAOPG2			Syt1OPG2			Syt1-127-OPG2
		Ipom-F	Repeat 1	Repeat 2	Repeat 3	Repeat 1	Repeat 2	Repeat 3	Repeat 1	Repeat 2	Repeat 3	Repeat 1	Repeat 2	Repeat 3	Repeat 1	Repeat 2	Repeat 3	Repeat 1	Repeat 2	Repeat 3
	NT	-	100	100	100	100	100	100	100	100	100	100	100	100	100	100	100	100	100	100
		+	80.72	136.17	106.87	104.53	114.87	122.53	105.57	102.12	105.68	97.28	117.08	121.14	112.96	100.4	92.02	98.46	100.88	115.69
	Sec61α-kd	-	75.58	89.37	60.93	64.02	74.22	88.53	60.99	50.41	88.6	77.44	90.18	108.75	78.91	91.37	109.33	94.12	126.44	117.68
		+	57.47	92.18	65.02	70.75	86.29	79.89	57.3	70.01	103.88	80.48	104.25	117.28	78.65	103.56	92.29	90.67	115.54	142.37
	EMC5-kd	-	50.78	73.92	48.59	51.69	53.73	48.96	76.83	37.93	36.7	92.49	107.38	100.4	67.88	74.72	54.16	42.9	66.19	74.98
		+	45.62	66.2	52.62	52.33	48.93	55.68	76.51	39.17	48.71	79.77	76.39	70.73	60.52	55.51	37.49	46.27	70.19	63.41
	two-way ANOVA, Tukey's multiple comparisons test (knockdown +/- Ipom-F)
	OPG2Vpu (F: 21.91, DF: 17, n=3)	Ipom-F	Mean 1	Mean 2	Mean Diff.	SE of diff.	q	DF	Significant?	Summary	Adjusted P Value
	NT	- vs. +	100	107.9	-7.92	8.673	1.291	10	No	ns	0.9343
	NT vs. Sec61α-kd	-	100	75.29	24.71	8.673	4.029	10	No	ns	0.128
		+	100	71.56	28.44	8.673	4.638	10	No	ns	0.0671
	Sec61α-kd	- vs. +	75.29	71.56	3.737	8.673	0.6093	10	No	ns	0.9975
	NT vs. EMC5-kd	-	100	57.76	42.24	8.673	6.887	10	Yes	**	0.0062
		+	100	54.81	45.19	8.673	7.368	10	Yes	**	0.0039
	EMC5-kd	- vs. +	57.76	54.81	2.95	8.673	0.481	10	No	ns	0.9992
	two-way ANOVA, Tukey's multiple comparisons test (knockdown +/- Ipom-F)
	SMAGPOPG2 (F: 6.34, DF: 17, n=3)	Ipom-F	Mean 1	Mean 2	Mean Diff.	SE of diff.	q	DF	Significant?	Summary	Adjusted P Value
	NT	- vs. +	100	104.5	-4.457	14.17	0.4448	10	No	ns	0.9994
	NT vs. Sec61α-kd	-	100	66.67	33.33	14.17	3.327	10	No	ns	0.2585
		+	100	77.06	22.94	14.17	2.289	10	No	ns	0.6056
	Sec61α-kd	- vs. +	66.67	77.06	-10.4	14.17	1.038	10	No	ns	0.9728
	NT vs. EMC5-kd	-	100	50.49	49.51	14.17	4.942	10	Yes	*	0.0484
		+	100	54.8	45.2	14.17	4.511	10	No	ns	0.0768
	EMC5-kd	- vs. +	50.49	54.8	-4.31	14.17	0.4302	10	No	ns	0.9995
	two-way ANOVA, Tukey's multiple comparisons test (knockdown +/- Ipom-F)
	GypCOPG2 (F: 51.86, DF: 17, n=3)	Ipom-F	Mean 1	Mean 2	Mean Diff.	SE of diff.	q	DF	Significant?	Summary	Adjusted P Value
	NT	- vs. +	100	107.9	-7.92	8.673	1.291	10	No	ns	0.1473
	NT vs. Sec61α-kd	-	100	75.59	24.41	5.078	6.799	10	Yes	**	0.0068
		+	100	78.98	21.02	5.078	5.855	10	Yes	*	0.0182
	Sec61α-kd	- vs. +	75.59	78.98	-3.387	5.078	0.9432	10	No	ns	0.9819
	NT vs. EMC5-kd	-	100	51.46	48.54	5.078	13.52	10	Yes	****	<0.0001
		+	100	52.31	47.69	5.078	13.28	10	Yes	****	<0.0001
	EMC5-kd	- vs. +	51.46	52.31	-0.8533	5.078	0.2377	10	No	ns	>0.9999
	two-way ANOVA, Tukey's multiple comparisons test (knockdown +/- Ipom-F)
	BCMAOPG2 (F: 8.74, DF: 17, n=3)	Ipom-F	Mean 1	Mean 2	Mean Diff.	SE of diff.	q	DF	Significant?	Summary	Adjusted P Value
	NT	- vs. +	100	111.8	-11.83	7.863	2.128	10	No	ns	0.6693
	NT vs. Sec61α-kd	-	100	92.12	7.877	7.863	1.417	10	No	ns	0.9072
		+	100	100.7	-0.67	7.863	0.1205	10	No	ns	>0.9999
	Sec61α-kd	- vs. +	92.12	100.7	-8.547	7.863	1.537	10	No	ns	0.876
	NT vs. EMC5-kd	-	111.8	100.1	11.74	7.863	2.112	10	No	ns	>0.9999
		+	111.8	75.63	36.2	7.863	6.511	10	No	ns	0.0881
	EMC5-kd	- vs. +	100.1	75.63	24.46	7.863	4.399	10	No	ns	0.0866
	two-way ANOVA, Tukey's multiple comparisons test (knockdown +/- Ipom-F)
	Syt1OPG2 (F: 9.81, DF: 17, n=3)	Ipom-F	Mean 1	Mean 2	Mean Diff.	SE of diff.	q	DF	Significant?	Summary	Adjusted P Value
	NT	- vs. +	100	101.8	-1.793	9.57	0.265	10	No	ns	>0.9999
	NT vs. Sec61α-kd	-	100	93.2	6.797	9.57	1.004	10	No	ns	0.9763
		+	100	91.5	8.5	9.57	1.256	10	No	ns	0.941
	Sec61α-kd	- vs. +	93.2	91.5	1.703	9.57	0.2517	10	No	ns	>0.9999
	NT vs. EMC5-kd	-	100	65.59	34.41	9.57	5.085	10	Yes	*	0.0312
		+	100	51.17	48.83	9.57	7.215	10	Yes	**	0.0035
	EMC5-kd	- vs. +	65.59	51.17	14.41	9.57	2.13	10	No	ns	0.6687
	two-way ANOVA, Tukey's multiple comparisons test (knockdown +/- Ipom-F)
	Syt1-127-OPG2 (F: 25.64, DF: 17, n=3)	Ipom-F	Mean 1	Mean 2	Mean Diff.	SE of diff.	q	DF	Significant?	Summary	Adjusted P Value
	NT	- vs. +	100	105	-5.01	8.588	0.825	10	No	ns	0.99
	NT vs. Sec61α-kd	-	100	112.7	-12.75	8.588	2.099	10	No	ns	0.6808
		+	100	116.2	-16.19	8.588	2.667	10	No	ns	0.4609
	Sec61α-kd	- vs. +	112.7	116.2	-3.447	8.588	0.5676	10	No	ns	0.9982
	NT vs. EMC5-kd	-	100	61.36	38.64	8.588	6.364	10	Yes	*	0.0107
		+	100	59.96	40.04	8.588	6.594	10	Yes	**	0.0084
	EMC5-kd	- vs. +	61.36	59.96	1.4	8.588	0.2305	10	No	ns	>0.9999

## Sheet: Fig. 5b
Fig. 5b	Efficiency of double knockdowns; NT, Sec61α+EMC2-kd, Sec61α+EMC5-kd
	Quantification and statistical analysis of western blots in Fig. 5a
	Relative protein content (% of control)											two-way ANOVA, Tukey's multiple comparisons test (knockdown, protein content)
		NT			Sec61α+EMC2-kd			Sec61α+EMC5-kd				F: 502.16, DF: 44, n=3	Protein	Mean 1	Mean 2	Mean Diff.	SE of diff.	q	DF	Significant?	Summary	Adjusted P Value
		Repeat 1	Repeat 2	Repeat 3	Repeat 1	Repeat 2	Repeat 3	Repeat 1	Repeat 2	Repeat 3
	Sec61α	100	100	100	30.9405	21.3225	13.1675	33.2294	30.9258	16.867		NT vs. Sec61α+EMC2-kd	Sec61α	100	21.81	78.19	5.419	20.4	30	Yes	****	<0.0001
	EMC2	100	100	100	32.2645	40.0267	55.5507	18.3152	18.8153	27.081		NT vs. Sec61α+EMC5-kd	Sec61α	100	27.01	72.99	5.419	19.05	30	Yes	****	<0.0001
	EMC5	100	100	100	61.1805	71.0392	57.5077	9.48851	20.6722	24.6914		Sec61α+EMC2 vs. Sec61α+EMC5	Sec61α	21.81	27.01	-5.197	5.419	1.356	30	No	ns	0.6079
	EMC6	100	100	100	36.3121	40.5177	54.7623	3.1995	18.3538	10.1583		NT vs. Sec61α+EMC2-kd	EMC2	100	42.61	57.39	5.419	14.98	30	Yes	****	<0.0001
	OST48	100	100	100	58.7964	55.5128	68.6211	72.3599	73.7603	63.6841		NT vs. Sec61α+EMC5-kd	EMC2	100	21.4	78.6	5.419	20.51	30	Yes	****	<0.0001
												Sec61α+EMC2 vs. Sec61α+EMC5	EMC2	42.61	21.4	21.21	5.419	5.535	30	Yes	**	0.0014
												NT vs. Sec61α+EMC2-kd	EMC5	100	63.24	36.76	5.419	9.592	30	Yes	****	<0.0001
												NT vs. Sec61α+EMC5-kd	EMC5	100	18.28	81.72	5.419	21.32	30	Yes	****	<0.0001
												Sec61α+EMC2 vs. Sec61α+EMC5	EMC5	63.24	18.28	44.96	5.419	11.73	30	Yes	****	<0.0001
												NT vs. Sec61α+EMC2-kd	EMC6	100	43.86	56.14	5.419	14.65	30	Yes	****	<0.0001
												NT vs. Sec61α+EMC5-kd	EMC6	100	10.57	89.43	5.419	23.34	30	Yes	****	<0.0001
												Sec61α+EMC2 vs. Sec61α+EMC5	EMC6	43.86	10.57	33.29	5.419	8.688	30	Yes	****	<0.0001
												NT vs. Sec61α+EMC2-kd	OST48	100	60.98	39.02	5.419	10.18	30	Yes	****	<0.0001
												NT vs. Sec61α+EMC5-kd	OST48	100	69.93	30.07	5.419	7.846	30	Yes	****	<0.0001
												Sec61α+EMC2 vs. Sec61α+EMC5	OST48	60.98	69.93	-8.958	5.419	2.338	30	No	ns	0.2398

## Sheet: Fig. 5d
Fig. 5d	Insertion efficiency of control TMPs after double knockdowns; NT, Sec61α+EMC2-kd, Se61α+EMC5-kd (+/- Ipom-F)
	Quantification and statistical analysis of phosphorimages in Fig. 5c
	Relative insertion (% of control)									two-way ANOVA, Tukey's multiple comparisons test (knockdown +/- Ipom-F)
			ASGR1OPG2			Cytb5OPG2				ASGR1OPG2 (F: 312.02, DF: 14, n=3)	Ipom-F	Mean 1	Mean 2	Mean Diff.	SE of diff.	q	DF	Significant?	Summary	Adjusted P Value
		Ipom-F	Repeat 1	Repeat 2	Repeat 3	Repeat 1	Repeat 2	Repeat 3
	NT	-	100	100	100	100	100	100		NT vs. Sec61α+EMC2-kd	-	100	22.53	77.47	2.95	37.14	8	Yes	****	<0.0001
	Sec61α+EMC2-kd	-	31.05	14.58	21.95	43.57	73.68	43.75			+	100	12.82	87.18	2.95	41.79	8	Yes	****	<0.0001
		+	17.99	10.23	15.56	41.63	58.8	48.1		Sec61α+EMC2-kd	- vs. +	22.53	12.82	9.71	2.95	4.654	8	No	ns	0.0625
	Sec61α+EMC5-kd	-	34.26	26.55	25.52	35.61	43.92	53.88		NT vs. Sec61α+EMC5-kd	-	100	28.78	71.22	2.95	34.14	8	Yes	****	<0.0001
		+	14.72	12.87	12.51	43.05	36.89	55.56			+	100	13.98	86.02	2.95	41.23	8	Yes	****	<0.0001
										Sec61α+EMC5-kd	- vs. +	28.78	13.98	14.79	2.95	7.091	8	Yes	**	0.0067
										two-way ANOVA, Tukey's multiple comparisons test (knockdown +/- Ipom-F)
										Cytb5OPG2 (F: 17.12, DF: 14, n=3)	Ipom-F	Mean 1	Mean 2	Mean Diff.	SE of diff.	q	DF	Significant?	Summary	Adjusted P Value
										NT vs. Sec61α+EMC2-kd	-	100	53.67	46.33	8.335	7.861	8	Yes	**	0.0035
											+	100	49.51	50.49	8.335	8.567	8	Yes	**	0.002
										Sec61α+EMC2-kd	- vs. +	53.67	49.51	4.157	8.335	0.7053	8	No	ns	0.9852
										NT vs. Sec61α+EMC5-kd	-	100	44.47	55.53	8.335	9.422	8	Yes	**	0.0011
											+	100	45.17	54.83	8.335	9.304	8	Yes	**	0.0012
										Sec61α+EMC5-kd	- vs. +	44.47	45.17	-0.6967	8.335	0.1182	8	No	ns	>0.9999

## Sheet: Fig. 5f
Fig. 5f	Insertion efficiency of type III TMPs after double knockdowns; NT, Sec61α+EMC2-kd, Se61α+EMC5-kd (+/- Ipom-F)
	Quantification and statistical analysis of phosphorimages in Fig. 5e
	Relative insertion (% of control)											two-way ANOVA, Tukey's multiple comparisons test (knockdown +/- Ipom-F)
		NT			Sec61α+EMC5-kd			Sec61α+EMC5-kd + Ipom-F				OPG2Vpu (F: 133.7, DF: 8, n=3)	Ipom-F	Mean 1	Mean 2	Mean Diff.	SE of diff.	q	DF	Significant?	Summary	Adjusted P Value
		Repeat 1	Repeat 2	Repeat 3	Repeat 1	Repeat 2	Repeat 3	Repeat 1	Repeat 2	Repeat 3
	OPG2Vpu	100	100	100	17.43	31.57	33.58	17.69	30.29	27.19		NT vs. Sec61α+EMC5-kd	-	100	27.53	72.47	5.026	20.39	4	Yes	***	0.0003
	SMAGPOPG2	100	100	100	20.98	27.77	55.7	22.16	26.73	42.06			+	100	30.35	69.65	5.026	19.6	4	Yes	***	0.0004
	GypCOPG2	100	100	100	17.14	25.93	27.59	15.71	27.75	33.63		Sec61α+EMC5-kd	- vs. +	27.53	30.35	-2.827	5.026	0.7954	4	No	ns	0.8462
	BMCAOPG2	100	100	100	68.24	69.44	54.74	56.25	68.89	43.98
	Syt1OPG2	100	100	100	107.57	74.51	104.13	70.44	90.26	116.3		two-way ANOVA, Tukey's multiple comparisons test (knockdown +/- Ipom-F)
	Syt1-127-OPG2	100	100	100	72.78	70.51	66.49	58.19	65.56	61.69		SMAGPOPG2 (F: 56.81, DF: 8, n=3)	Ipom-F	Mean 1	Mean 2	Mean Diff.	SE of diff.	q	DF	Significant?	Summary	Adjusted P Value
												NT vs. Sec61α+EMC5-kd	-	100	34.82	65.18	7.536	12.23	4	Yes	**	0.0022
													+	100	30.32	69.68	7.536	13.08	4	Yes	**	0.0017
												Sec61α+EMC5-kd	- vs. +	34.82	30.32	4.5	7.536	0.8445	4	No	ns	0.8292
												two-way ANOVA, Tukey's multiple comparisons test (knockdown +/- Ipom-F)
												GypCOPG2 (F: 267.7, DF: 8, n=3)	Ipom-F	Mean 1	Mean 2	Mean Diff.	SE of diff.	q	DF	Significant?	Summary	Adjusted P Value
												NT vs. Sec61α+EMC5-kd	-	100	23.55	76.45	3.786	28.56	4	Yes	****	<0.0001
													+	100	25.7	74.3	3.786	27.75	4	Yes	***	0.0001
												Sec61α+EMC5-kd	- vs. +	23.55	25.7	-2.143	3.786	0.8006	4	No	ns	0.8444
												two-way ANOVA, Tukey's multiple comparisons test (knockdown +/- Ipom-F)
												BCMAOPG2 (F: 40.41, DF: 8, n=3)	Ipom-F	Mean 1	Mean 2	Mean Diff.	SE of diff.	q	DF	Significant?	Summary	Adjusted P Value
												NT vs. Sec61α+EMC5-kd	-	100	64.14	35.86	5.387	9.414	4	Yes	**	0.0058
													+	100	56.37	43.63	5.387	11.45	4	Yes	**	0.0028
												Sec61α+EMC5-kd	- vs. +	64.14	56.37	7.767	5.387	2.039	4	No	ns	0.4054
												two-way ANOVA, Tukey's multiple comparisons test (knockdown +/- Ipom-F)
												Syt1OPG2 (F: 1.13, DF: 8, n=3)	Ipom-F	Mean 1	Mean 2	Mean Diff.	SE of diff.	q	DF	Significant?	Summary	Adjusted P Value
												NT vs. Sec61α+EMC5-kd	-	100	95.4	4.597	13.87	0.4685	4	No	ns	0.9421
													+	100	92.33	7.667	13.87	0.7814	4	No	ns	0.8509
												Sec61α+EMC5-kd	- vs. +	95.4	92.33	3.07	13.87	0.3129	4	No	ns	0.9735
												two-way ANOVA, Tukey's multiple comparisons test (knockdown +/- Ipom-F)
												Syt1-127-OPG2 (F: 134.39, DF: 8, n=3)	Ipom-F	Mean 1	Mean 2	Mean Diff.	SE of diff.	q	DF	Significant?	Summary	Adjusted P Value
												NT vs. Sec61α+EMC5-kd	-	100	69.9	30.1	2.46	17.3	4	Yes	***	0.0006
													+	100	61.81	38.19	2.46	21.95	4	Yes	***	0.0002
												Sec61α+EMC5-kd	- vs. +	69.9	61.81	8.087	2.46	4.649	4	No	ns	0.0639

## Sheet: Fig. 6c
Fig. 6c	Efficiency of single and combined SRα knockdowns; NT, SRα-kd, SRα+EMC5-kd, SRα+Sec61α-kd
	Quantification and statistical analysis of western blots in Fig. 6b
	Relative protein content (% of control)														two-way ANOVA, Tukey's multiple comparisons test (knockdown, protein content)
		NT			SRα-kd			SRα+EMC5-kd			SRα+Sec61α-kd				F: 121.33, DF: 66, n=3	Protein	Mean 1	Mean 2	Mean Diff.	SE of diff.	q	DF	Significant?	Summary	Adjusted P Value
		Repeat 1	Repeat 2	Repeat 3	Repeat 1	Repeat 2	Repeat 3	Repeat 1	Repeat 2	Repeat 3	Repeat 1	Repeat 2	Repeat 3
	SRα	100	100	100	32.9274	20.9584	34.1001	25.3646	15.7516	8.80706	12.6929	14.8106	2.52221		NT vs. SRα-kd	SRα	100	29.33	70.67	9.596	7.364	44	Yes	****	<0.0001
	Sec61α	100	100	100	81.1154	102.18	74.5291	112.923	131.664	87.752	15.0839	2.88955	13.2424			Sec61α	100	85.94	14.06	9.596	1.465	44	No	ns	0.9971
	EMC2	100	100	100	83.7551	106.711	95.0662	31.3015	17.6114	13.4618	47.3648	56.1037	55.5643			EMC2	100	95.18	4.822	9.596	0.5025	44	No	ns	>0.9999
	EMC5	100	100	100	79.2625	106.155	75.2845	30.4106	8.52779	15.0591	91.4625	77.5981	86.9326			EMC5	100	86.9	13.1	9.596	1.365	44	No	ns	0.9992
	EMC6	100	100	100	70.8429	88.3333	115.557	12.6674	2.86989	-	106.982	69.3103	-			EMC6	100	91.58	8.422	9.596	0.8776	44	No	ns	>0.9999
	OST48	100	100	100	83.4554	101.351	101.601	95.7351	75.9809	-	122.375	85.3316	-			OST48	100	95.47	4.531	9.596	0.4721	44	No	ns	>0.9999
															NT vs. SRα+EMC5-kd	SRα	100	16.64	83.36	9.596	8.687	44	Yes	****	<0.0001
																Sec61α	100	110.8	-10.78	9.596	1.123	44	No	ns	>0.9999
																EMC2	100	20.79	79.21	9.596	8.254	44	Yes	****	<0.0001
																EMC5	100	18	82	9.596	8.545	44	Yes	****	<0.0001
																EMC6	100	7.769	92.23	10.73	8.596	44	Yes	****	<0.0001
																OST48	100	85.86	14.14	10.73	1.318	44	No	ns	0.9996
															NT vs. SRα+Sec61α-kd	SRα	100	10.01	89.99	9.596	9.378	44	Yes	****	<0.0001
																Sec61α	100	10.41	89.59	9.596	9.336	44	Yes	****	<0.0001
																EMC2	100	53.01	46.99	9.596	4.897	44	Yes	***	0.0005
																EMC5	100	85.33	14.67	9.596	1.529	44	No	ns	0.9943
																EMC6	100	88.15	11.85	10.73	1.105	44	No	ns	>0.9999
																OST48	100	103.9	-3.853	10.73	0.3591	44	No	ns	>0.9999

## Sheet: Fig. 6e
Fig. 6e	Insertion efficiency of control and type III TMPs after knockdowns used in this study; NT, Sec61α-kd, EMC5-kd, Sec61α+EMC5-kd, SRα-kd, SRα+EMC5-kd, SRα+Sec61α-kd
	Quantification and statistical analysis of phosphorimages in Figs. 3c, 4b, 5c 5e and 6e
	Relative insertion (% of control)
		NT			Sec61α-kd			EMC5-kd			Sec61α+EMC5-kd			SRα-kd			SRα+EMC5-kd			SRα+Sec61α-kd
		Repeat 1	Repeat 2	Repeat 3	Repeat 1	Repeat 2	Repeat 3	Repeat 1	Repeat 2	Repeat 3	Repeat 1	Repeat 2	Repeat 3	Repeat 1	Repeat 2	Repeat 3	Repeat 1	Repeat 2	Repeat 3	Repeat 1	Repeat 2	Repeat 3
	ASGR1OPG2	100	100	100	43.52	39.33	32.27	97.02	123.1	90.53	33.75	26.55	25.52	73.95	67.4	67.4	104.51	56.41	105.65	73.5	47.69	82.52
	Cytb5OPG2	100	100	100	60.5	68.59	90.24	27.93	21.27	41.37	35.61	43.92	53.88	77.98	74.45	70.93	37.98	30.25	33.78	46.39	38.35	40.93
	OPG2Vpu	100	100	100	75.58	89.37	60.93	50.78	73.92	48.59	17.43	31.57	33.58	47.75	46.11	49.8	22.72	11.82	29.74	15.23	11.73	45.9
	SMAGPOPG2	100	100	100	60.99	50.41	88.6	76.83	37.93	36.7	22.16	27.77	55.7	63.26	53.55	72.64	54.57	19.96	72.81	54.11	25.66	80.33
	GypCOPG2	100	100	100	64.02	74.22	88.53	51.69	53.73	48.96	17.14	25.93	27.59	69.52	56.61	71.54	37.15	20.3	44.27	38.02	18.42	43.99
	BMCAOPG2	100	100	100	77.44	90.18	108.75	92.49	107.38	100.4	68.24	69.44	54.74	65.49	66.44	85.1115	78.33	37.13	69.52	48.21	40.34	78.19
	Syt1OPG2	100	100	100	78.91	91.37	109.33	67.88	74.72	54.16	107.57	74.51	104.13	100.28	81.68	68	42.66	64.8	53.41	50.33	50.33	59.17
	Syt1-127-OPG2	100	100	100	94.12	126.44	117.68	42.9	66.19	74.98	72.78	70.51	66.49	68.11	89.4	71.32	41.11	47.79	41.11	51.82	78.27	42.83
	RM one-way ANOVA, Dunnett's multiple comparisons test
	ASGR1OPG2 (F: 11.65, DF: 19, n=3)	Mean 1	Mean 2	Mean Diff.	SE of diff.	q	DF	Significant?	Summary	Adjusted P Value
	NT vs. Sec61-KD	100	38.37	61.63	12.46	61.63	12.46	Yes	**	0.0017
	NT vs. EMC5-kd	100	103.6	-3.55	12.46	-3.55	12.46	No	ns	0.9996
	NT vs. DKD	100	28.61	71.39	12.46	71.39	12.46	Yes	***	0.0005
	NT vs. SRA	100	65.7	34.3	12.46	34.3	12.46	No	ns	0.0736
	NT vs. SRA+EMC5	100	88.86	11.14	12.46	11.14	12.46	No	ns	0.8736
	NT vs. SRA+Sec61	100	67.9	32.1	12.46	32.1	12.46	No	ns	0.0996
	RM one-way ANOVA, Dunnett's multiple comparisons test
	Cytb5OPG2 (F: 36.82, DF: 19, n=3)	Mean 1	Mean 2	Mean Diff.	SE of diff.	q	DF	Significant?	Summary	Adjusted P Value
	NT vs. Sec61-KD	100	73.11	26.89	6.229	4.317	12	Yes	**	0.0048
	NT vs. EMC5-kd	100	30.19	69.81	6.229	11.21	12	Yes	****	<0.0001
	NT vs. DKD	100	44.47	55.53	6.229	8.915	12	Yes	****	<0.0001
	NT vs. SRA	100	74.45	25.55	6.229	4.101	12	Yes	**	0.0069
	NT vs. SRA+EMC5	100	34	66	6.229	10.6	12	Yes	****	<0.0001
	NT vs. SRA+Sec61	100	41.89	58.11	6.229	9.329	12	Yes	****	<0.0001
	RM one-way ANOVA, Dunnett's multiple comparisons test
	OPG2Vpu (F: 18.79, DF: 19, n=3)	Mean 1	Mean 2	Mean Diff.	SE of diff.	q	DF	Significant?	Summary	Adjusted P Value
	NT vs. Sec61-KD	100	75.29	26.89	24.71	2.544	12	No	ns	0.1052
	NT vs. EMC5-kd	100	57.76	69.81	42.24	4.348	12	Yes	**	0.0045
	NT vs. DKD	100	27.53	55.53	72.47	7.461	12	Yes	****	<0.0001
	NT vs. SRA	100	47.89	25.55	52.11	5.365	12	Yes	***	0.0008
	NT vs. SRA+EMC5	100	21.43	66	78.57	8.089	12	Yes	****	<0.0001
	NT vs. SRA+Sec61	100	24.29	58.11	75.71	7.795	12	Yes	****	<0.0001
	RM one-way ANOVA, Dunnett's multiple comparisons test
	SMAGPOPG2 (F: 10.64, DF: 19, n=3)	Mean 1	Mean 2	Mean Diff.	SE of diff.	q	DF	Significant?	Summary	Adjusted P Value
	NT vs. Sec61-KD	100	66.67	33.33	12.74	2.616	12	No	ns	0.0931
	NT vs. EMC5-kd	100	50.49	49.51	12.74	3.886	12	Yes	*	0.0101
	NT vs. DKD	100	35.21	64.79	12.74	5.085	12	Yes	**	0.0013
	NT vs. SRA	100	63.15	36.85	12.74	2.892	12	No	ns	0.0579
	NT vs. SRA+EMC5	100	49.11	50.89	12.74	3.994	12	Yes	**	0.0084
	NT vs. SRA+Sec61	100	53.37	46.63	12.74	3.66	12	Yes	*	0.0151
	RM one-way ANOVA, Dunnett's multiple comparisons test
	GypCOPG2 (F: 39.04, DF: 19, n=3)	Mean 1	Mean 2	Mean Diff.	SE of diff.	q	DF	Significant?	Summary	Adjusted P Value
	NT vs. Sec61-KD	100	75.59	24.41	6.465	3.776	12	Yes	*	0.0123
	NT vs. EMC5-kd	100	51.46	48.54	6.465	7.508	12	Yes	****	<0.0001
	NT vs. DKD	100	23.55	76.45	6.465	11.83	12	Yes	****	<0.0001
	NT vs. SRA	100	65.89	34.11	6.465	5.276	12	Yes	***	0.001
	NT vs. SRA+EMC5	100	33.91	66.09	6.465	10.22	12	Yes	****	<0.0001
	NT vs. SRA+Sec61	100	33.48	66.52	6.465	10.29	12	Yes	****	<0.0001
	RM one-way ANOVA, Dunnett's multiple comparisons test
	BCMAOPG2 (F: 7.68, DF: 19, n=3)	Mean 1	Mean 2	Mean Diff.	SE of diff.	q	DF	Significant?	Summary	Adjusted P Value
	NT vs. Sec61-KD	100	92.12	7.877	10.92	0.7215	12	No	ns	0.9441
	NT vs. EMC5-kd	100	100.1	-0.09	10.92	0.008244	12	No	ns	>0.9999
	NT vs. DKD	100	64.14	35.86	10.92	3.285	12	Yes	*	0.0291
	NT vs. SRA	100	72.35	27.65	10.92	2.533	12	No	ns	0.1071
	NT vs. SRA+EMC5	100	61.66	38.34	10.92	3.512	12	Yes	*	0.0195
	NT vs. SRA+Sec61	100	55.58	44.42	10.92	4.069	12	Yes	**	0.0074
	RM one-way ANOVA, Dunnett's multiple comparisons test
	Syt1OPG2 (F: 6.71, DF: 19, n=3)	Mean 1	Mean 2	Mean Diff.	SE of diff.	q	DF	Significant?	Summary	Adjusted P Value
	NT vs. Sec61-KD	100	93.2	6.797	10.95	0.6205	12	No	ns	0.9708
	NT vs. EMC5-kd	100	65.59	34.41	10.95	3.142	12	Yes	*	0.0374
	NT vs. DKD	100	95.4	4.597	10.95	0.4197	12	No	ns	0.9954
	NT vs. SRA	100	83.32	16.68	10.95	1.523	12	No	ns	0.4873
	NT vs. SRA+EMC5	100	53.62	46.38	10.95	4.234	12	Yes	**	0.0055
	NT vs. SRA+Sec61	100	53.28	46.72	10.95	4.266	12	Yes	**	0.0052
	RM one-way ANOVA, Dunnett's multiple comparisons test
	Syt1-127-OPG2 (F: 20.95, DF: 19, n=3)	Mean 1	Mean 2	Mean Diff.	SE of diff.	q	DF	Significant?	Summary	Adjusted P Value
	NT vs. Sec61-KD	100	112.7	-12.75	8.37	1.523	12	No	ns	0.4873
	NT vs. EMC5-kd	100	61.36	38.64	8.37	4.617	12	Yes	**	0.0029
	NT vs. DKD	100	69.93	30.07	8.37	3.593	12	Yes	*	0.0169
	NT vs. SRA	100	76.28	23.72	8.37	2.834	12	No	ns	0.0641
	NT vs. SRA+EMC5	100	43.34	56.66	8.37	6.769	12	Yes	***	0.0001
	NT vs. SRA+Sec61	100	57.64	42.36	8.37	5.061	12	Yes	**	0.0014

## Sheet: Supp Fig. 3c
Supplementary Fig. 3c	Immunoprecipitation efficiency (%)
		ASGR1 OPG2	Cytb5 OPG2	OPG2 Vpu	SMAGP OPG2	GypC OPG2	BCMA OPG2	Syt1 OPG2	Syt1-127-OPG2
	Repeat 1	85.64	86.87	88.74	75.43	84.08	65.57	82.52	66.19
	Repeat 2	85.22	87.26	86.01	80.81	92.97	77.68	84.68	65.02
	Repeat 3	88.37	85.74	89.06	86.18	91.76	81.04	90.55	67.98

## Sheet: Supp Fig. 4
Supplementary Fig. 4	Predicted characteristics of type III TMPs (Hessa et al. 2007)
	Type III TMPs used in this study were analysed as their OPG2-tagged versions
	Protein	TMD hydrophobicity (ΔGapp)	Lumenal domain length	Cytosolic domain length
	AJAP1	-2.071	282	107
	ANKLE2	-1.851	12	902
	CBARP	-1.582	46	635
	C1orf210	-2.483	29	60
	EBAG9	0.544	5	184
	EDA2R	-3.161	138	135
	EPHX1	-0.557	0	433
	FXYD2	-2.667	30	13
	GYPC	-2.674	60	62
	KLB	-2.302	996	24
	LAT	-2.684	3	235
	LAT2	-1.677	6	214
	LAX1	-3.54	38	336
	LIME1	-2.414	10	261
	MLANA	-2.915	26	68
	NFE2L1	1.05	6	745
	OST4	-1.04	6	7
	PAG1	-3.561	14	394
	PNPLA6	-2.17	60	1338
	PNPLA7	-4.072	13	1280
	PRR7	-3.868	13	237
	RARRES1	0.717	18	255
	RRBP1	-0.859	8	1378
	RTP1	-2.277	238	2
	RTP2	-2.618	198	4
	RTP3	-3.16	210	0
	RTP4	-1.686	225	1
	SEMA5B	-0.132	1036	93
	SIGIRR	-3.877	118	268
	SGPL1	-0.611	39	506
	SMAGP	-3.768	37	54
	STBD1	-1.441	2	333
	STOML1	-1.862	57	318
	STOML3	-2.917	28	239
	Syt1	-3.825	58	341
	Syt1 (Rat)	-3.432	57	359
	SYT8	-2.106	47	330
	SYT14	-3.877	24	508
	SYT15	-2.448	11	387
	TEX264	-4.249	3	287
	TNFRSF13B	-3.1	164	106
	TNFRSF13C	-2.775	82	79
	TNFRSF17 (aka BCMA)	-4.095	54	124
	TRAT1	-3.615	8	108
	UNC5CL	-0.884	12	484
	Vpu	-3.317	31	53

[truncated: 1 more sheets: Supp Fig. 5c]
